# Supplementary material for: A Kinetic Approach to Oxygen Radical Absorbance Capacity (ORAC): Restoring Order to the Antioxidant Activity of Hydroxycinnamic Acids and Fruit Juices
Source: Antioxidants (Basel). 2024 Feb 9;13(2):222. doi: 10.3390/antiox13020222 (PMC10886186; doi:10.3390/antiox13020222)
Supplement: Supplementary file 1 [file antioxidants-13-00222-s001.zip]

Archive with 3 entries (3 files):
- antioxidants-2792815-supplementary.pdf
- Kinetic model in Copasi format.cps
- Kinetic model in the format Systems Biology Markup Language (SBML).mml
