# Supplementary material for: A Kinetic Approach to Oxygen Radical Absorbance Capacity (ORAC): Restoring Order to the Antioxidant Activity of Hydroxycinnamic Acids and Fruit Juices
Source: Antioxidants (Basel). 2024 Feb 9;13(2):222. doi: 10.3390/antiox13020222 (PMC10886186; doi:10.3390/antiox13020222)
Supplement: Supplementary file 1 [file antioxidants-13-00222-s001.zip › Kinetic model in the format Systems Biology Markup Language (SBML).mml]

<?xml version="1.0" encoding="UTF-8"?>
<!DOCTYPE math PUBLIC "-//W3C//DTD MathML 2.0//EN" "http://www.w3.org/Math/DTD/mathml2/mathml2.dtd">
<math xmlns="http://www.w3.org/1998/Math/MathML">
<mtable>
 <mtr>
  <mtd>
   <mfrac>
    <mrow>
     <mo>d</mo>
     <mfenced>
      <mrow>
       <mi>[AAPH]</mi>
       <mo>&CenterDot;</mo>
       <msub><mi>V</mi><mi>compartment</mi></msub>
      </mrow>
     </mfenced>
    </mrow>
    <mrow>
     <mo>d</mo><mi>t</mi>
    </mrow>
   </mfrac>
  </mtd>
  <mtd>
   <mo>=</mo>
  </mtd>
  <mtd columnalign='left'>
   <mrow>
    <mo>-</mo>
    <msub><mi>V</mi><mi>compartment</mi></msub>
    <mo>&CenterDot;</mo>
<mrow>
"Constant flux (irreversible)"
<mfenced>
<msub><mi>v</mi><mi>("R01-(initiation)")</mi></msub>
</mfenced>
</mrow>
   </mrow>
  </mtd>
 </mtr>
 <mtr>
  <mtd>
   <mfrac>
    <mrow>
     <mo>d</mo>
     <mfenced>
      <mrow>
       <mi>[O2]</mi>
       <mo>&CenterDot;</mo>
       <msub><mi>V</mi><mi>compartment</mi></msub>
      </mrow>
     </mfenced>
    </mrow>
    <mrow>
     <mo>d</mo><mi>t</mi>
    </mrow>
   </mfrac>
  </mtd>
  <mtd>
   <mo>=</mo>
  </mtd>
  <mtd columnalign='left'>
   <mrow>
    <mo>-</mo>
    <msub><mi>V</mi><mi>compartment</mi></msub>
    <mo>&CenterDot;</mo>
<mrow>
"Constant flux (irreversible)"
<mfenced>
<msub><mi>v</mi><mi>("R01-(initiation)")</mi></msub>
</mfenced>
</mrow>
   </mrow>
  </mtd>
 </mtr>
 <mtr>
  <mtd>
  </mtd>
  <mtd>
  </mtd>
  <mtd columnalign='left'>
   <mrow>
    <mo>+</mo>
    <msub><mi>V</mi><mi>compartment</mi></msub>
    <mo>&CenterDot;</mo>
<mrow>
<msub><mi>k1</mi><mi>("R03-(alkoxyl)")</mi></msub>
<mo>&CenterDot;</mo>
<mi>["ROO*"]</mi>
<mo>&CenterDot;</mo>
<mi>["ROO*"]</mi>
</mrow>
   </mrow>
  </mtd>
 </mtr>
 <mtr>
  <mtd>
   <mfrac>
    <mrow>
     <mo>d</mo>
     <mfenced>
      <mrow>
       <mi>["ROO*"]</mi>
       <mo>&CenterDot;</mo>
       <msub><mi>V</mi><mi>compartment</mi></msub>
      </mrow>
     </mfenced>
    </mrow>
    <mrow>
     <mo>d</mo><mi>t</mi>
    </mrow>
   </mfrac>
  </mtd>
  <mtd>
   <mo>=</mo>
  </mtd>
  <mtd columnalign='left'>
   <mrow>
    <mo>+</mo><mn>2</mn><mo>&CenterDot;</mo>
    <msub><mi>V</mi><mi>compartment</mi></msub>
    <mo>&CenterDot;</mo>
<mrow>
"Constant flux (irreversible)"
<mfenced>
<msub><mi>v</mi><mi>("R01-(initiation)")</mi></msub>
</mfenced>
</mrow>
   </mrow>
  </mtd>
 </mtr>
 <mtr>
  <mtd>
  </mtd>
  <mtd>
  </mtd>
  <mtd columnalign='left'>
   <mrow>
    <mo>-</mo>
    <msub><mi>V</mi><mi>compartment</mi></msub>
    <mo>&CenterDot;</mo>
<mrow>
<msub><mi>k1</mi><mi>("R05-(inhibition)")</mi></msub>
<mo>&CenterDot;</mo>
<mi>[AH]</mi>
<mo>&CenterDot;</mo>
<mi>["ROO*"]</mi>
</mrow>
   </mrow>
  </mtd>
 </mtr>
 <mtr>
  <mtd>
  </mtd>
  <mtd>
  </mtd>
  <mtd columnalign='left'>
   <mrow>
    <mo>-</mo><mn>2</mn><mo>&CenterDot;</mo>
    <msub><mi>V</mi><mi>compartment</mi></msub>
    <mo>&CenterDot;</mo>
<mrow>
<msub><mi>k1</mi><mi>("R02-(termin peroxyl)")</mi></msub>
<mo>&CenterDot;</mo>
<mi>["ROO*"]</mi>
<mo>&CenterDot;</mo>
<mi>["ROO*"]</mi>
</mrow>
   </mrow>
  </mtd>
 </mtr>
 <mtr>
  <mtd>
  </mtd>
  <mtd>
  </mtd>
  <mtd columnalign='left'>
   <mrow>
    <mo>-</mo><mn>2</mn><mo>&CenterDot;</mo>
    <msub><mi>V</mi><mi>compartment</mi></msub>
    <mo>&CenterDot;</mo>
<mrow>
<msub><mi>k1</mi><mi>("R03-(alkoxyl)")</mi></msub>
<mo>&CenterDot;</mo>
<mi>["ROO*"]</mi>
<mo>&CenterDot;</mo>
<mi>["ROO*"]</mi>
</mrow>
   </mrow>
  </mtd>
 </mtr>
 <mtr>
  <mtd>
   <mfrac>
    <mrow>
     <mo>d</mo>
     <mfenced>
      <mrow>
       <mi>["F*"]</mi>
       <mo>&CenterDot;</mo>
       <msub><mi>V</mi><mi>compartment</mi></msub>
      </mrow>
     </mfenced>
    </mrow>
    <mrow>
     <mo>d</mo><mi>t</mi>
    </mrow>
   </mfrac>
  </mtd>
  <mtd>
   <mo>=</mo>
  </mtd>
  <mtd columnalign='left'>
   <mrow>
    <mo>+</mo>
    <msub><mi>V</mi><mi>compartment</mi></msub>
    <mo>&CenterDot;</mo>
<mrow>
<msub><mi>k1</mi><mi>("R04-(bleaching)")</mi></msub>
<mo>&CenterDot;</mo>
<mi>[FH]</mi>
<mo>&CenterDot;</mo>
<mi>["RO*"]</mi>
</mrow>
   </mrow>
  </mtd>
 </mtr>
 <mtr>
  <mtd>
  </mtd>
  <mtd>
  </mtd>
  <mtd columnalign='left'>
   <mrow>
    <mo>-</mo>
    <msub><mi>V</mi><mi>compartment</mi></msub>
    <mo>&CenterDot;</mo>
<mfenced>
<mrow>
<msub><mi>k1</mi><mi>("R06-(repair)")</mi></msub>
<mo>&CenterDot;</mo>
<mi>[AH]</mi>
<mo>&CenterDot;</mo>
<mi>["F*"]</mi>
<mo>-</mo>
<msub><mi>k2</mi><mi>("R06-(repair)")</mi></msub>
<mo>&CenterDot;</mo>
<mi>["A*"]</mi>
<mo>&CenterDot;</mo>
<mi>[FH]</mi>
</mrow>
</mfenced>
   </mrow>
  </mtd>
 </mtr>
 <mtr>
  <mtd>
  </mtd>
  <mtd>
  </mtd>
  <mtd columnalign='left'>
   <mrow>
    <mo>-</mo><mn>2</mn><mo>&CenterDot;</mo>
    <msub><mi>V</mi><mi>compartment</mi></msub>
    <mo>&CenterDot;</mo>
<mrow>
<msub><mi>k1</mi><mi>("R09-(termin f*)")</mi></msub>
<mo>&CenterDot;</mo>
<mi>["F*"]</mi>
<mo>&CenterDot;</mo>
<mi>["F*"]</mi>
</mrow>
   </mrow>
  </mtd>
 </mtr>
 <mtr>
  <mtd>
   <mfrac>
    <mrow>
     <mo>d</mo>
     <mfenced>
      <mrow>
       <mi>[FH]</mi>
       <mo>&CenterDot;</mo>
       <msub><mi>V</mi><mi>compartment</mi></msub>
      </mrow>
     </mfenced>
    </mrow>
    <mrow>
     <mo>d</mo><mi>t</mi>
    </mrow>
   </mfrac>
  </mtd>
  <mtd>
   <mo>=</mo>
  </mtd>
  <mtd columnalign='left'>
   <mrow>
    <mo>-</mo>
    <msub><mi>V</mi><mi>compartment</mi></msub>
    <mo>&CenterDot;</mo>
<mrow>
<msub><mi>k1</mi><mi>("R04-(bleaching)")</mi></msub>
<mo>&CenterDot;</mo>
<mi>[FH]</mi>
<mo>&CenterDot;</mo>
<mi>["RO*"]</mi>
</mrow>
   </mrow>
  </mtd>
 </mtr>
 <mtr>
  <mtd>
  </mtd>
  <mtd>
  </mtd>
  <mtd columnalign='left'>
   <mrow>
    <mo>+</mo>
    <msub><mi>V</mi><mi>compartment</mi></msub>
    <mo>&CenterDot;</mo>
<mfenced>
<mrow>
<msub><mi>k1</mi><mi>("R06-(repair)")</mi></msub>
<mo>&CenterDot;</mo>
<mi>[AH]</mi>
<mo>&CenterDot;</mo>
<mi>["F*"]</mi>
<mo>-</mo>
<msub><mi>k2</mi><mi>("R06-(repair)")</mi></msub>
<mo>&CenterDot;</mo>
<mi>["A*"]</mi>
<mo>&CenterDot;</mo>
<mi>[FH]</mi>
</mrow>
</mfenced>
   </mrow>
  </mtd>
 </mtr>
 <mtr>
  <mtd>
   <mfrac>
    <mrow>
     <mo>d</mo>
     <mfenced>
      <mrow>
       <mi>[ROOH]</mi>
       <mo>&CenterDot;</mo>
       <msub><mi>V</mi><mi>compartment</mi></msub>
      </mrow>
     </mfenced>
    </mrow>
    <mrow>
     <mo>d</mo><mi>t</mi>
    </mrow>
   </mfrac>
  </mtd>
  <mtd>
   <mo>=</mo>
  </mtd>
  <mtd columnalign='left'>
   <mrow>
    <mo>+</mo>
    <msub><mi>V</mi><mi>compartment</mi></msub>
    <mo>&CenterDot;</mo>
<mrow>
<msub><mi>k1</mi><mi>("R04-(bleaching)")</mi></msub>
<mo>&CenterDot;</mo>
<mi>[FH]</mi>
<mo>&CenterDot;</mo>
<mi>["RO*"]</mi>
</mrow>
   </mrow>
  </mtd>
 </mtr>
 <mtr>
  <mtd>
  </mtd>
  <mtd>
  </mtd>
  <mtd columnalign='left'>
   <mrow>
    <mo>+</mo>
    <msub><mi>V</mi><mi>compartment</mi></msub>
    <mo>&CenterDot;</mo>
<mrow>
<msub><mi>k1</mi><mi>("R05-(inhibition)")</mi></msub>
<mo>&CenterDot;</mo>
<mi>[AH]</mi>
<mo>&CenterDot;</mo>
<mi>["ROO*"]</mi>
</mrow>
   </mrow>
  </mtd>
 </mtr>
 <mtr>
  <mtd>
   <mfrac>
    <mrow>
     <mo>d</mo>
     <mfenced>
      <mrow>
       <mi>["A*"]</mi>
       <mo>&CenterDot;</mo>
       <msub><mi>V</mi><mi>compartment</mi></msub>
      </mrow>
     </mfenced>
    </mrow>
    <mrow>
     <mo>d</mo><mi>t</mi>
    </mrow>
   </mfrac>
  </mtd>
  <mtd>
   <mo>=</mo>
  </mtd>
  <mtd columnalign='left'>
   <mrow>
    <mo>+</mo>
    <msub><mi>V</mi><mi>compartment</mi></msub>
    <mo>&CenterDot;</mo>
<mrow>
<msub><mi>k1</mi><mi>("R05-(inhibition)")</mi></msub>
<mo>&CenterDot;</mo>
<mi>[AH]</mi>
<mo>&CenterDot;</mo>
<mi>["ROO*"]</mi>
</mrow>
   </mrow>
  </mtd>
 </mtr>
 <mtr>
  <mtd>
  </mtd>
  <mtd>
  </mtd>
  <mtd columnalign='left'>
   <mrow>
    <mo>+</mo>
    <msub><mi>V</mi><mi>compartment</mi></msub>
    <mo>&CenterDot;</mo>
<mfenced>
<mrow>
<msub><mi>k1</mi><mi>("R06-(repair)")</mi></msub>
<mo>&CenterDot;</mo>
<mi>[AH]</mi>
<mo>&CenterDot;</mo>
<mi>["F*"]</mi>
<mo>-</mo>
<msub><mi>k2</mi><mi>("R06-(repair)")</mi></msub>
<mo>&CenterDot;</mo>
<mi>["A*"]</mi>
<mo>&CenterDot;</mo>
<mi>[FH]</mi>
</mrow>
</mfenced>
   </mrow>
  </mtd>
 </mtr>
 <mtr>
  <mtd>
  </mtd>
  <mtd>
  </mtd>
  <mtd columnalign='left'>
   <mrow>
    <mo>-</mo><mn>2</mn><mo>&CenterDot;</mo>
    <msub><mi>V</mi><mi>compartment</mi></msub>
    <mo>&CenterDot;</mo>
<mrow>
<msub><mi>k1</mi><mi>("R08-(termin a*)")</mi></msub>
<mo>&CenterDot;</mo>
<mi>["A*"]</mi>
<mo>&CenterDot;</mo>
<mi>["A*"]</mi>
</mrow>
   </mrow>
  </mtd>
 </mtr>
 <mtr>
  <mtd>
   <mfrac>
    <mrow>
     <mo>d</mo>
     <mfenced>
      <mrow>
       <mi>[AH]</mi>
       <mo>&CenterDot;</mo>
       <msub><mi>V</mi><mi>compartment</mi></msub>
      </mrow>
     </mfenced>
    </mrow>
    <mrow>
     <mo>d</mo><mi>t</mi>
    </mrow>
   </mfrac>
  </mtd>
  <mtd>
   <mo>=</mo>
  </mtd>
  <mtd columnalign='left'>
   <mrow>
    <mo>-</mo>
    <msub><mi>V</mi><mi>compartment</mi></msub>
    <mo>&CenterDot;</mo>
<mrow>
<msub><mi>k1</mi><mi>("R05-(inhibition)")</mi></msub>
<mo>&CenterDot;</mo>
<mi>[AH]</mi>
<mo>&CenterDot;</mo>
<mi>["ROO*"]</mi>
</mrow>
   </mrow>
  </mtd>
 </mtr>
 <mtr>
  <mtd>
  </mtd>
  <mtd>
  </mtd>
  <mtd columnalign='left'>
   <mrow>
    <mo>-</mo>
    <msub><mi>V</mi><mi>compartment</mi></msub>
    <mo>&CenterDot;</mo>
<mfenced>
<mrow>
<msub><mi>k1</mi><mi>("R06-(repair)")</mi></msub>
<mo>&CenterDot;</mo>
<mi>[AH]</mi>
<mo>&CenterDot;</mo>
<mi>["F*"]</mi>
<mo>-</mo>
<msub><mi>k2</mi><mi>("R06-(repair)")</mi></msub>
<mo>&CenterDot;</mo>
<mi>["A*"]</mi>
<mo>&CenterDot;</mo>
<mi>[FH]</mi>
</mrow>
</mfenced>
   </mrow>
  </mtd>
 </mtr>
 <mtr>
  <mtd>
   <mfrac>
    <mrow>
     <mo>d</mo>
     <mfenced>
      <mrow>
       <mi>[NRP]</mi>
       <mo>&CenterDot;</mo>
       <msub><mi>V</mi><mi>compartment</mi></msub>
      </mrow>
     </mfenced>
    </mrow>
    <mrow>
     <mo>d</mo><mi>t</mi>
    </mrow>
   </mfrac>
  </mtd>
  <mtd>
   <mo>=</mo>
  </mtd>
  <mtd columnalign='left'>
   <mrow>
    <mo>+</mo>
    <msub><mi>V</mi><mi>compartment</mi></msub>
    <mo>&CenterDot;</mo>
<mrow>
<msub><mi>k1</mi><mi>("R02-(termin peroxyl)")</mi></msub>
<mo>&CenterDot;</mo>
<mi>["ROO*"]</mi>
<mo>&CenterDot;</mo>
<mi>["ROO*"]</mi>
</mrow>
   </mrow>
  </mtd>
 </mtr>
 <mtr>
  <mtd>
  </mtd>
  <mtd>
  </mtd>
  <mtd columnalign='left'>
   <mrow>
    <mo>+</mo>
    <msub><mi>V</mi><mi>compartment</mi></msub>
    <mo>&CenterDot;</mo>
<mrow>
<msub><mi>k1</mi><mi>("R07-(termin alkoxyl)")</mi></msub>
<mo>&CenterDot;</mo>
<mi>["RO*"]</mi>
<mo>&CenterDot;</mo>
<mi>["RO*"]</mi>
</mrow>
   </mrow>
  </mtd>
 </mtr>
 <mtr>
  <mtd>
  </mtd>
  <mtd>
  </mtd>
  <mtd columnalign='left'>
   <mrow>
    <mo>+</mo>
    <msub><mi>V</mi><mi>compartment</mi></msub>
    <mo>&CenterDot;</mo>
<mrow>
<msub><mi>k1</mi><mi>("R08-(termin a*)")</mi></msub>
<mo>&CenterDot;</mo>
<mi>["A*"]</mi>
<mo>&CenterDot;</mo>
<mi>["A*"]</mi>
</mrow>
   </mrow>
  </mtd>
 </mtr>
 <mtr>
  <mtd>
  </mtd>
  <mtd>
  </mtd>
  <mtd columnalign='left'>
   <mrow>
    <mo>+</mo>
    <msub><mi>V</mi><mi>compartment</mi></msub>
    <mo>&CenterDot;</mo>
<mrow>
<msub><mi>k1</mi><mi>("R09-(termin f*)")</mi></msub>
<mo>&CenterDot;</mo>
<mi>["F*"]</mi>
<mo>&CenterDot;</mo>
<mi>["F*"]</mi>
</mrow>
   </mrow>
  </mtd>
 </mtr>
 <mtr>
  <mtd>
   <mfrac>
    <mrow>
     <mo>d</mo>
     <mfenced>
      <mrow>
       <mi>["RO*"]</mi>
       <mo>&CenterDot;</mo>
       <msub><mi>V</mi><mi>compartment</mi></msub>
      </mrow>
     </mfenced>
    </mrow>
    <mrow>
     <mo>d</mo><mi>t</mi>
    </mrow>
   </mfrac>
  </mtd>
  <mtd>
   <mo>=</mo>
  </mtd>
  <mtd columnalign='left'>
   <mrow>
    <mo>-</mo>
    <msub><mi>V</mi><mi>compartment</mi></msub>
    <mo>&CenterDot;</mo>
<mrow>
<msub><mi>k1</mi><mi>("R04-(bleaching)")</mi></msub>
<mo>&CenterDot;</mo>
<mi>[FH]</mi>
<mo>&CenterDot;</mo>
<mi>["RO*"]</mi>
</mrow>
   </mrow>
  </mtd>
 </mtr>
 <mtr>
  <mtd>
  </mtd>
  <mtd>
  </mtd>
  <mtd columnalign='left'>
   <mrow>
    <mo>+</mo><mn>2</mn><mo>&CenterDot;</mo>
    <msub><mi>V</mi><mi>compartment</mi></msub>
    <mo>&CenterDot;</mo>
<mrow>
<msub><mi>k1</mi><mi>("R03-(alkoxyl)")</mi></msub>
<mo>&CenterDot;</mo>
<mi>["ROO*"]</mi>
<mo>&CenterDot;</mo>
<mi>["ROO*"]</mi>
</mrow>
   </mrow>
  </mtd>
 </mtr>
 <mtr>
  <mtd>
  </mtd>
  <mtd>
  </mtd>
  <mtd columnalign='left'>
   <mrow>
    <mo>-</mo><mn>2</mn><mo>&CenterDot;</mo>
    <msub><mi>V</mi><mi>compartment</mi></msub>
    <mo>&CenterDot;</mo>
<mrow>
<msub><mi>k1</mi><mi>("R07-(termin alkoxyl)")</mi></msub>
<mo>&CenterDot;</mo>
<mi>["RO*"]</mi>
<mo>&CenterDot;</mo>
<mi>["RO*"]</mi>
</mrow>
   </mrow>
  </mtd>
 </mtr>
</mtable>
</math>
